# Supplementary material for: Macular Anatomy Differs in Dyslexic Subjects
Source: J Clin Med. 2023 Mar 17;12(6):2356. doi: 10.3390/jcm12062356 (PMC10057708; doi:10.3390/jcm12062356)
Supplement: Supplementary file 1 [file jcm-12-02356-s001.zip]

Archive with 2 entries (2 files):
- supplementary tables S1-S11.pdf
- Supplementary video.mp4
